# Supplementary material for: Genetic Variation in Fruit-to-Grain Conversion Efficiency in Coffea canephora: Heritability, Temporal Instability, and Divergence in Robusta Hybrids and Conilon
Source: Biology (Basel). 2026 Jun 8;15(12):899. doi: 10.3390/biology15120899 (PMC13295605; doi:10.3390/biology15120899)
Supplement: Supplementary file 1 [file biology-15-00899-s001.zip]

Archive with 1 entries (1 files):
- biology-4337007-supplementary.pdf
